# Supplementary material for: Pressure Point Thresholds and ME/CFS Comorbidity as Indicators of Patient’s Response to Manual Physiotherapy in Fibromyalgia
Source: Int J Environ Res Public Health. 2020 Oct 31;17(21):8044. doi: 10.3390/ijerph17218044 (PMC7662886; doi:10.3390/ijerph17218044)
Supplement: Supplementary file 1 [file ijerph-17-08044-s001.zip]

Archive with 8 entries (7 files):
- Supplementary Files-Proofs/
- Supplementary Files-Proofs/Supplementary Figure S1.pdf
- Supplementary Files-Proofs/Supplementary Figure S2.pdf
- Supplementary Files-Proofs/Supplementary Table S1 .xlsx
- Supplementary Files-Proofs/Supplementary Table S2.xlsx
- Supplementary Files-Proofs/Supplementary Table S3.xlsx
- Supplementary Files-Proofs/Supplementary Table S4.xlsx
- Supplementary Files-Proofs/Supplementary Table S5.xlsx
