# Supplementary material for: Pressure Point Thresholds and ME/CFS Comorbidity as Indicators of Patient’s Response to Manual Physiotherapy in Fibromyalgia
Source: Int J Environ Res Public Health. 2020 Oct 31;17(21):8044. doi: 10.3390/ijerph17218044 (PMC7662886; doi:10.3390/ijerph17218044)
Supplement: Supplementary file 1 [file ijerph-17-08044-s001.zip › Supplementary Files-Proofs/Supplementary Table S1 .xlsx]

## Sheet: Supplementary Table S1
Supplementary Table S1. Cohort demographics and validated Instruments (FIQ, MFI and SF-36) [36-39] individual scores
					PRE-TREATMENT																	POST-TREATMENT																	POST-WASHOUT
					FIQ				MFI					SF-36								FIQ				MFI					SF-36								FIQ				MFI					SF-36
Patient (N=38)	Age	Gender	Year of FM diagNostic	Comorbid CFS	Total FIQ	Function	Overall	Symptoms	General Fatigue	Physical Fatigue	Reduced Activity	Reduced Motivation	Mental Fatigue	Physical Functioning (PF)	Role Physical (RP)	Bodily Pain (BP)	General Health (GH)	Vitality (VT)	Social Functioning (SF)	Role EmotioN/Al (RE)	Mental Health (MH)	Total FIQ	Function	Overall	Symptoms	General Fatigue	Physical Fatigue	Reduced Activity	Reduced Motivation	Mental Fatigue	Physical Functioning (PF)	Role Physical (RP)	Bodily Pain (BP)	General Health (GH)	Vitality (VT)	Social Functioning (SF)	Role EmotioN/Al (RE)	Mental Health (MH)	Total FIQ	Function	Overall	Symptoms	General Fatigue	Physical Fatigue	Reduced Activity	Reduced Motivation	Mental Fatigue	Physical Functioning (PF)	Role Physical (RP)
P1	64	M	2008	No	51.66	1.65	10.01	0	13	12	10	8	14	70	25	57.5	60	43.75	87.5	16.6667	40	46.48	0.33	4.29	2.86	11	11	5	6	16	55	25	45	45	62.5	50	50	65	54.01	0	10.01	0	13	12	10	8	14	70	50
P2	67	F	2004	No	41.08	0	5.72	2.86	14	16	12	10	11	85	43.75	45	35	18.75	75	100	50	47.91	0.33	4.29	4.29	9	14	11	10	11	65	43.75	57.5	75	81.25	75	91.6667	65	40.58	0	5.72	2.86	12	16	15	8	10	55	43.75
P3	59	F	2000	No	70.3	6.93	10.01	2.86	12	13	10	10	11	25	25	35	38	37.5	50	91.6667	60	65.78	4.62	8.58	8.58	12	11	12	12	11	65	50	67.5	30	31.25	75	91.6667	55	62.48	5.61	10.01	2.86	12	14	9	15	11	50	43.75
P4	43	F	2000	Yes	89.29	6.27	10.01	10.01	12	12	12	12	11	30	6.25	10	35	0	37.5	66.6667	55	64.25	4.95	10.01	4.29	12	12	11	12	12	35	6.25	22.5	30	0	50	50	45	82.62	6.6	10.01	10.01	12	16	14	13	13	30	6.25
P5	50	F	2017	Yes	96.26	9.24	8	10.01	12	12	12	12	12	0	0	10	20	0	0	66.6667	50	97.26	9.24	10.01	10.01	12	12	12	12	12	5	0	0	30	6.25	0	0	20	96.26	9.24	10.01	10.01	12	12	11	11	12	10	0
P6	50	F	2016	No	55.69	2.97	2.86	2.86	11	14	13	14	12	60	31.25	67.5	35	37.5	87.5	100	75	38.34	4.62	4.29	1.43	12	16	16	14	14	65	56.25	80	35	62.5	87.5	100	80	76.56	7.26	8.58	5.72	16	15	13	15	13	45	50
P7	53	F	2017	N/A	58.64	3.63	10.01	0	10	12	12	11	12	40	43.75	22.5	30	25	25	41.6667	60	35.39	2.31	5.72	2.86	11	16	13	12	12	50	43.75	45	25	31.25	25	50	65	59.74	3.3	8.58	2.86	11	13	11	9	12	60	31.25
P8	57	F	2017	Yes	90.3	5.28	10.01	10.01	12	12	11	11	9	35	0	10	30	0	0	0	40	84.27	2.97	10.01	4.29	12	12	12	12	10	50	0	0	10	0	0	0	20	83.58	9.57	10.01	0	12	12	12	10	12	20	12.5
P9	69	F	N/A	N/A	46.12	2.97	7.15	0	8	13	12	8	14	35	43.75	35	10	37.5	50	83.3333	70	43.65	2.64	8.58	1.43	12	14	9	9	10	35	43.75	35	10	37.5	50	83.3333	70	50.06	4.62	10.01	1.43	12	8	10	10	9	60	56.25
P10	56	F	2016	No	88.92	8.91	10.01	0	10	10	12	8	12	40	81.25	12.5	40	50	50	83.3333	30	68.37	1.65	5.72	0	11	12	12	10	10	25	62.5	0	40	25	75	100	70	62.64	3.63	7.15	2.86	13	10	12	10	11	35	25
P11	50	F	2017	Yes	79.97	3.96	10.01	0	10	10	15	4	10	60	12.5	25	65	0	75	100	40	57.89	2.31	4.29	4.29	11	13	13	8	13	60	31.25	67.5	50	18.75	50	83.3333	50	73.59	4.29	10.01	4.29	12	14	12	8	11	55	31.25
P12	48	F	2014	Yes	79.15	5.28	7.15	5.72	11	12	11	9	10	35	31.25	12.5	40	6.25	37.5	50	50	65.29	5.28	5.72	4.29	10	12	14	8	15	20	18.75	12.5	30	6.25	25	25	35	77.86	5.28	5.72	2.86	12	10	14	11	11	50	31.25
P14	51	F	1999	N/A	88.07	8.91	8.58	8.58	12	12	12	11	14	20	0	0	50	0	0	33.3333	50	89.27	8.25	10.01	10.01	11	12	12	9	12	50	6.25	10	25	12.5	12.5	50	70	81.42	1.98	5.72	5.72	12	8	11	10	12	60	12.5
P15	58	F	2017	Yes	83.77	5.61	10.01	7.15	12	12	11	12	13	45	31.25	0	30	25	0	100	35	74.48	5.61	10.01	2.86	12	12	12	13	11	25	18.75	55	10	0	0	75	25	71.29	5.28	10.01	0	12	11	12	13	11	15	0
P16	60	F	2017	No	51.64	7.92	4.29	1.43	10	12	9	13	12	55	43.75	32.5	25	43.75	62.5	100	70	52.32	6.6	5.72	0	16	8	16	12	12	55	62.5	22.5	20	31.25	50	100	75	54.29	5.28	5.72	4.29	11	11	12	11	12	65	50
P17	49	M	N/A	N/A	72.98	2.97	4.29	5.72	13	11	14	14	11	55	12.5	35	45	25	50	83.3333	50	64.66	1.65	5.72	4.29	13	11	14	12	9	50	31.25	45	35	31.25	50	50	45	63.01	0	10.01	0	12	11	13	10	11	60	56.25
P18	51	F	2018	No	80.98	8.25	5.72	10.01	11	15	13	19	10	55	31.25	22.5	45	6.25	25	75	55	53.64	5.28	2.86	0	11	16	12	15	12	45	56.25	57.5	30	25	75	75	60	51.88	7.59	2.86	1.43	11	13	11	13	12	45	75
P19	54	F	2003	Yes	81.46	3.3	10.01	7.15	12	12	13	9	10	60	12.5	22.5	40	0	12.5	8.33333	15	68.84	2.97	10.01	2.86	12	12	13	11	10	60	62.5	42.5	35	0	12.5	33.3333	20	58.22	2.64	7.15	1.43	12	14	13	11	12	45	31.25
P20	56	F	2009	No	69.97	3.96	10.01	0	11	11	13	14	7	40	43.75	45	15	6.25	37.5	91.6667	30	45.97	3.96	4.29	5.72	12	13	13	9	12	50	43.75	70	30	18.75	50	0	65	47.69	2.97	2.86	2.86	11	11	12	11	11	45	43.75
P21	50	F	2017	No	75.29	5.28	7.15	2.86	16	10	12	11	10	25	43.75	22.5	15	25	37.5	50	50	59.53	4.95	5.72	2.86	12	11	13	10	13	35	56.25	22.5	20	25	50	75	65	70.53	4.95	4.29	4.29	12	10	12	11	13	20	37.5
P22	63	F	2008	No	73.92	4.62	7.15	7.15	14	13	11	12	11	40	50	35	30	37.5	50	75	45	55.54	3.96	5.72	2.86	12	14	12	13	14	50	25	45	20	37.5	62.5	16.6667	35	79.26	6.6	10.01	7.15	12	12	10	9	9	45	25
P23	53	F	2011	No	92.09	6.93	8.58	8.58	10	12	6	6	12	15	0	0	0	18.75	0	0	35	97.44	7.92	10.01	10.01	12	15	12	8	10	15	0	0	0	12.5	0	0	10	74.52	5.94	7.15	1.43	12	12	12	8	16	20	6.25
P24	57	F	2010	Yes	89.28	7.26	10.01	10.01	12	12	12	12	11	25	0	10	0	6.25	0	0	25	62.61	1.32	0	4.29	11	12	7	9	11	25	56.25	35	10	31.25	87.5	33.3333	70	59.85	6.27	4.29	4.29	11	12	8	12	12	40	43.75
P25	52	F	2005	No	45.92	3.63	4.29	0	10	12	13	13	14	55	43.75	70	40	31.25	25	100	85	35.6	2.31	2.86	1.43	10	10	12	16	11	80	81.25	62.5	25	81.25	70	100	75	34.73	3.3	1.43	0	10	14	11	14	9	55	62.5
P26	61	F	2016	Yes	47.76	5.61	4.29	2.86	12	12	13	10	14	35	37.5	45	45	25	50	66.6667	80	39.59	3.3	4.29	0	13	12	17	12	16	55	50	32.5	55	25	50	75	65	31.59	3.3	4.29	0	13	12	14	11	13	50	75
P27	71	F	2003	No	68.8	1.65	7.15	0	10	12	12	8	12	30	75	45	15	18.75	37.5	33.3333	65	26.31	2.31	0	0	12	17	9	7	15	25.5	68.75	100	40	11.25	100	66.6667	80	20.32	1.32	0	0	6	8	11	11	11	45	56.25
P28	70	F	2004	Yes	66.95	1.65	10.01	4.29	7	13	11	8	11	25	75	45	20	31.25	75	100	65	61.84	2.97	10.01	2.86	12	12	12	14	12	35	25	45	10	6.25	50	25	65	42.02	3.3	5.72	0	11	12	13	16	12	55	56.25
P29	68	F	1984	Yes	86.77	5.61	10.01	7.15	12	11	19	14	8	0	25	0	10	25	0	0	10	98.6	8.58	10.01	10.01	12	12	10	4	11	20	0	0	25	12.5	12.5	33.3333	30	89.57	6.27	4.29	10.01	12	12	13	15	14	0	0
P30	45	F	N/A	N/A	96.51	7.92	10.01	8.58	12	12	13	10	13	35	0	0	20	0	12.5	0	5	90.07	8.91	7.15	10.01	12	12	16	14	12	35	6.25	32.5	35	6.25	62.5	50	65	72.64	7.92	7.15	2.86	12	13	14	13	14	25	0
P31	54	F	2017	Yes	90.33	6.6	7.15	8.58	13	13	13	11	12	30	6.25	22.5	5	0	12.5	25	10	84.46	7.59	7.15	5.72	12	11	12	9	12	35	56.25	22.5	10	0	37.5	50	45	79.85	6.27	5.72	2.86	12	14	12	9	13	30	25
P32	49	F	2009	Yes	48.07	3.63	10.01	1.43	12	13	12	9	11	45	25	45	60	6.25	50	100	90	76.31	4.29	10.01	10.01	12	12	16	10	12	35	25	35	45	0	62.5	100	100	21.59	3.3	4.29	0	14	15	16	11	11	40	50
P33	53	F	2009	Yes	71.24	5.94	10.01	4.29	12	13	14	13	15	55	25	22.5	30	0	12.5	58.3333	35	60.5	5.28	2.86	2.86	12	12	12	12	12	55	81.25	35	30	0	37.5	58.3333	45	69.06	1.98	5.72	2.86	16	13	15	7	10	70	25
P34	66	F	2008	No	67.63	4.62	10.01	0	10	14	13	9	9	45	37.5	35	20	0	50	41.6667	35	78.16	4.29	10.01	2.86	12	12	12	10	12	25	0	22.5	25	6.25	37.5	0	50	73.26	1.32	7.15	4.29	16	14	14	10	9	35	6.25
P35	51	F	2004	Yes	63.31	3.3	10.01	0	12	12	12	11	11	40	56.25	37.5	40	0	87.5	100	85	63.61	6.6	10.01	0	11	13	14	11	12	40	62.5	35	40	6.25	87.5	100	90	57.08	2.64	10.01	1.43	12	16	14	13	10	50	43.75
P36	54	M	2011	Yes	72.52	4.29	10.01	5.72	12	14	11	8	12	25	31.25	22.5	20	6.25	12.5	16.6667	35	72.38	5.94	5.72	5.72	12	11	11	14	11	35	18.75	35	10	18.75	50	16.6667	10	68.81	5.94	7.15	5.72	9	15	12	9	10	30	31.25
P37	54	F	2017	Yes	83.88	4.29	10.01	8.58	13	12	12	9	13	25	0	22.5	20	6.25	25	0	35	71.04	6.6	10.01	1.43	12	12	12	7	12	45	0	45	15	0	62.5	0	45	87.13	5.61	10.01	10.01	12	11	16	10	11	30	0
P38	54	F	2014	Yes	68.8	6.93	5.72	7.15	12	12	12	12	10	40	25	10	35	12.5	12.5	25	15	75.12	8.25	4.29	8.58	12	12	12	12	10	20	18.75	22.5	35	18.75	37.5	33.3333	40	78.57	6.27	5.72	8.58	11	13	13	13	12	20	6.25
P39	49	F	2005	Yes	74.12	8.25	10.01	2.86	11	12	10	8	12	45	25	22.5	15	0	25	66.6667	65	65.06	4.62	10.01	1.43	11	12	12	8	11	45	6.25	22.5	10	0	12.5	91.6667	70	67.03	7.59	10.01	1.43	11	12	13	9	11	50	31.25
F: Female; M:male; N/A: not available; FM:Fibromyalgia; CFS: Chronic Fatigue Syndrome; FIQ: Fibromyalgia Impact Questionnaire; MFI: Multi Fatigue Inventory; SF-36: quality of life questionnaire
[truncated: 6 more columns]
