# Supplementary material for: Pressure Point Thresholds and ME/CFS Comorbidity as Indicators of Patient’s Response to Manual Physiotherapy in Fibromyalgia
Source: Int J Environ Res Public Health. 2020 Oct 31;17(21):8044. doi: 10.3390/ijerph17218044 (PMC7662886; doi:10.3390/ijerph17218044)
Supplement: Supplementary file 1 [file ijerph-17-08044-s001.zip › Supplementary Files-Proofs/Supplementary Table S2.xlsx]

## Sheet: Supplementary Table S2
Table Supplementary S2. Analytics Scores
		HEMOGRAM																			GENERAL BIOMECHISTRY
		RED SERIES							WHITE SERIES											PLATELET SERIES
Patient (N=38)	AGE	RED BLOOD CELLS (4.10-5.20 ^109c/dL)	Hemoglobin (11.2-15.5 g/dL)	CMV (80-99 fL)	HEMATOCRIT (30-45%)	Mean corpuscular hemoglobin MCH (27-31 pg)	Mean corpuscular hemoglobin concentration MCHC (30-36g/dl)	RDW-CV (%) Red blood cell Distribution Width (11-15%)	LEUKOCYTES (abs) (3.9-11 × 109/L)	NEUTROPHILS (%) (55-75)	NEUTROPHILS (abs) (2.5-7.5 × 109/L)	LYMPHOCYTES (%) (17-45)	LYMPHOCYTES (abs) (1.5-4.5 × 109/L)	MONOCYTES (%) (2-8)	MONOCYTES (abs) (0.2-0.8 × 109/L)	EOSINOPHILS (%) (1-4)	EOSINOPHILS (abs) (0.05-0.5 × 109/L)	BASOPHILS (%) (0.2-1.2)	BASOPHILS (abs) (0.01-0.15 × 109/L)	PMV (7-11 fL)	CREATININE (0.51-0.95 mg/dL)	GF (Glomerular Filtration 90-130 ml/min)	TRYGLYCERIDES (40-160 mg/dL)	CHOLESTEROL (140-200 mg/dL)	HDL (>35 mg/dL)	LDL (<130 mg/dL)	BILIRUBIN TOTAL (0.10-1.10 mg/dL)
P1	64	5.14	14.4	88	45	28	32	13.1	5.74	54.2	3.11	35	2.01	8.9	0.51	1.7	0.1	0.2	0.01	NA	0.91	89.8	60	197	56	136	0.77
P2	67	4.38	13.4	94	41	31	33	12.9	3.49	65.7	2.29	22.3	0.78	10	0.35	1.7	0.06	0.3	0.01	10.6	0.54	>90	127	238	62	156	NA
P3	59	4.18	12.3	92.8	38.8	29.4	31.7	13.6	5.68	53.1	3.01	37.1	2.1	4.7	0.266	2.9	0.164	0.7	0.03976	10.8	1.1	NA	181	291	NA	NA	NA
P4	43	4.54	13.2	90	41	29.1	32.2	12.7	11.35	58.8	6.67	31.1	3.53	6.6	0.75	3	0.34	0.5	0.06	9.8	0.77	94	67	197	NA	NA	NA
P5	50	4.14	13.1	94	39.1	31.6	33.5	14.5	5.49	37.7	2.07	51.4	2.82	8.2	0.45	2.2	0.12	0.5	0.03	11	0.61	106	66	200	94	93	0.39
P6	50	4.72	13.1	89	41.8	27.8	31.3	14.6	11.65	57.3	6.68	34	3.96	5	0.58	3.1	0.36	0.6	0.07	10.9	0.72	97	118	201	52	126	0.55
P7	53	4.22	13.2	97.1	41	31.2	32.1	13.8	6.03	58.9	3.55	32.9	1.98	4.3	0.26	2.3	0.14	0.4	0.02	7.5	0.66	>60	125	181	59	97	0.5
P8	57	4.61	13.2	91	42	29	32	12.9	6.82	53.9	3.68	36.7	2.5	6	0.41	2.8	0.19	0.6	0.04	11.9	0.69	NA	144	211	62	128	0.41
P9	69	4.8	14.3	87	41.6	29.8	34.4	13.2	10.7	60.6	6.49	34.6	3.7	4	0.43	0.4	0.04	0.4	0.04	9.6	0.82	73	131	15	59	110	NORMAL
P10	56	4.59	14.1	93.4	42.8	30.6	32.8	14.1	6.1	51.3	3.1	39.1	2.4	7.3	0.4	1.9	0.1	0.4	0	10.4	0.63	89.4	131	257	69.2	161	0.68
P11	50	4.3	13.3	91.2	39.2	30.9	33.9	13.1	7.08	63.5	4.5	27.3	1.9	5.8	0.4	2.8	0.2	0.6	0	10	NA	NA	191	241	72	131	NA
P12	48	4.6	11.7	82.3	37.7	25.5	31	14.3	4.83	58	2.8	30.6	1.5	7.5	0.4	3.7	0.2	0.2	0	11.5	0.7	103.2	83	164	NA	NA	<0,137
P15	58	4.99	15.2	94	47	31	32	13	6.31	29	1.83	59.6	3.76	7.1	0.45	3.2	0.2	1.1	0.07	10.7	0.69	NA	172	246	60	157	NA
P16	60	4.63	13.5	91	42	29	32	13.2	4.48	43.1	1.93	49.8	2.23	5.4	0.24	1.3	0.06	0.4	0.02	11.5	0.74	89.24	204	284	58	188	NA
P18	51	4.35	14.23	96.78	42.1	32.71	33.8	NA	5	60.9	3.045	33.6	1.68	4.6	0.23	0.7	0.35	0.2	10	9.3	1	NA	54	249	80	158	0.74
P19	54	4.66	14	94.6	44.1	30	31.7	NA	5.33	55.7	2.97	33	1.76	6.9	0.37	2.8	0.15	0.6	0.03	10.1	0.98	62.93	74	259	58	186.2	0.37
P20	56	3.89	11.6	89.2	34.7	29.8	33.4	13.3	4.3	45.9	1.99	39.5	1.71	10.2	0.44	3.5	0.15	0.9	0.04	10.9	0.8	NA	96	180	83	77	NA
P21	50	4.57	12.6	85.4	39.1	27.6	32.3	14.8	4.6	41.3	1.9	44.9	2	10	0.5	3.3	0.2	0.5	0	8	0.78	89	82	251	64	171	NA
P22	63	4.58	14	93.4	42.7	30.6	32.7	13.2	6.2	41.1	2.5	47.2	2.9	7.8	0.5	3.2	0.2	0.7	0	10.1	0.77	>90	74	212	69	128	0.42
P23	53	4.54	13.99	94.71	43	30.81	32.53	NA	6.07	46.3	2.81	44	2.67	7.2	0.437	2	0.121	0.5	0.03	9.3	0.82	NA	148	232	49	153	NA
P24	57	4.52	14.3	94.7	42.8	31.7	33.5	12.8	6.9	50.5	3.5	37.5	2.6	6.4	0.4	4.9	0.3	0.7	0	8.5	0.98	64.69	115	230	67	140	NA
P25	52	4.62	14	92	42	30	33	13.1	4.2	47.5	2	37.9	1.59	11	0.46	2.6	0.11	1	0.04	12.7	0.75	>90	100	238	111	116	NA
P26	61	4.65	13.9	94	42.9	29.9	31.7	47.4	8.06	50	4.03	38.1	3.07	7.7	0.62	3.3	0.27	0.9	0.07	10.8	0.78	82	271	209	46	108	0.29
P27	71	3.78	12.2	97.7	36.9	32.3	33.1	13.3	7.9	44.7	3.5	36.3	2.9	8.3	0.7	9.9	0.8	0.8	0.1	11.6	1.25	45.4	84	208	80	111	0.48
P28	70	4.86	13.2	81.4	39.6	27.2	33.4	13.6	5.1	58.8	3	30.7	1.6	7.4	0.4	2.5	0.1	0.6	0	9.5	0.65	>60	115	214	53	138	NA
P29	68	4.02	11.8	88.6	35.6	29.4	33.2	14.9	7.5	47.1	3.5	40	3	9.5	0.7	2.4	0.2	1	0.1	11.1	0.93	63.35	94	158	48	91	NA
P30	45	4.41	13.5	91	40.1	30.6	33.7	12.9	8.17	62.2	5.08	17.4	1.42	8.9	0.73	10.6	0.87	0.9	0.07	12.1	0.61	109	69	189	72	103	NA
P31	54	5.14	13.8	86	44.3	26.9	31.2	14.7	9.5	44.8	4.3	44.8	4.3	4.7	0.4	2.5	0.2	0.7	0.1	10.1	0.54	NA	NA	NA	NA	NA	NA
P32	49	4.54	11.1	75.3	34.2	24.4	32.4	16	4.9	39.9	2	42.5	2.1	13.6	0.7	2.5	0.1	1.5	0.1	NA	0.7	>=90	56	224	81	132	0.35
P33	53	4.26	12.9	87.3	37.2	30.3	34.7	13.5	3.6	49.6	1.8	36.9	1.3	8.4	0.3	3	0.1	2.1	0.1	7.7	0.87	>60	86	269	71	181	0.44
P34	66	4.68	13.7	86.8	40.6	29.4	33.9	12.8	6.1	51.2	3.1	37.8	2.3	7.5	0.5	1.6	0.1	1.9	0.1	9.5	0.63	>60	190	256	56	162	0.53
P35	51	4.68	13.5	90	42	29	32	13.2	5.09	38.7	1.97	49.9	2.54	9.4	0.48	1.8	0.09	0.2	0.01	10.5	0.76	>90	206	269	61	171	NA
P36	54	4.9	14.9	91.7	44.9	30.5	33.2	12.5	5.7	61.7	3.5	26.4	1.5	8.2	0.5	3.4	0.2	0.3	0	7.3	1.28	>60	185	208	36	135	0.38
P37	54	4.51	14.1	93.9	42.4	31.2	33.2	13.7	7.4	44.9	3.3	42	3.1	9.1	0.7	3.4	0.3	0.6	0	82	0.78	86	200	264	58	166	0.27
P38	54	5.22	15.7	88.9	46.4	30.1	33.8	13.3	6.3	55	3.46	28.6	1.8	12.1	0.76	2.7	0.17	1.6	0.1	10.1	0.89	>60	161	265	70.5	162.3	0.49
P39	49	4.76	14.8	95	45.2	31.1	32.7	12.5	11.42	42.7	4.88	46.6	5.32	6.4	0.73	3.5	0.4	0.8	0.09	12.8	0.66	105	142	202	63	111	NA
CVM: corpuscular mean volume; HCM: ??; CHCM: ??; RDW-CV: ??; PMV: platelet mean volume; HDL: high density lipoprotein; LDL: low density lipoprotein
