# Supplementary material for: Pressure Point Thresholds and ME/CFS Comorbidity as Indicators of Patient’s Response to Manual Physiotherapy in Fibromyalgia
Source: Int J Environ Res Public Health. 2020 Oct 31;17(21):8044. doi: 10.3390/ijerph17218044 (PMC7662886; doi:10.3390/ijerph17218044)
Supplement: Supplementary file 1 [file ijerph-17-08044-s001.zip › Supplementary Files-Proofs/Supplementary Table S3.xlsx]

## Sheet: PPTs
Supplementary Table S3. Pressure Point Thresholds (PPTs). Measurements shown include baseline values (pre-treatment) and values after completing treatment (post-treatment). Light shaded PPTs lie whithin manual therapy treated areas, as indicated. Mean values of 3 independent replica measurements are shown.
					Treated PPTs																				Untreated PPTs
	AGE	GENDER	FM	SFC	OCCIPUT.RIGHT.PRE-	OCCIPUT.RIGHT.POST-	OCCIPUT.LEFT.PRE -	OCCIPUT.LEFT.POST-	TRAPEZIUS.RIGHT.PRE -	TRAPEZIUS.RIGHT.POST-	TRAPEZIUS.LEFT.PRE -	TRAPEZIUS.LEFT.POST-	SUPRASPINATUS.RIGHT.PRE -	SUPRASPINATUS.RIGHT.POST-	SUPRASPINATUS.LEFT.PRE -	SUPRASPINATUS.LEFT.POST-	GLUTEAL.RIGHT.PRE -	GLUTEAL.RIGHT.POST-	GLUTEAL.LEFT.PRE -	GLUTEAL.LEFT.POST-	LOW CERVICAL.RIGHT.PRE -	LOW CERVICAL.RIGHT.POST-	LOW CERVICAL.LEFT.PRE-	LOW CERVICAL.LEFT.POST-	SECOND RIB.RIGHT.PRE -	SECOND RIB.RIGHT.POST-	SECOND RIB.LEFT.PRE -	SECOND RIB.LEFT.POST-	LATERAL EPICONDYLE HUMERUS.RIGHT.PRE -	LATERAL EPICONDYLE HUMERUS.RIGHT.POST-	LATERAL EPICONDYLE HUMERUS.LEFT.PRE -	LATERAL EPICONDYLE HUMERUS.LEFT.POST-	GREATER TROCHANTER.RIGHT.PRE -	GREATER TROCHANTER.RIGHT.POST-	GREATER TROCHANTER.LEFT.PRE -	GREATER TROCHANTER.LEFT.POST-	KNEE.RIGHT.PRE-	KNEE.RIGHT.POST-	KNEE.LEFT.PRE -	KNEE.LEFT.POST-
P1	64	M	YES	NO	0.875	0.746667	0.97	0.735	1.17	1.41	0.77	1.28333	1.875	1.83833	1.775	1.91167	2.68	2.43833	2.67	3.13667	0.38	0.401667	0.72	0.396667	0.675	0.851667	0.65	0.738333	1.055	1.46	1.075	1.38833	1.805	4.75667	1.705	3.84667	1.84	1.90833	1.74	1.89333
P2	67	F	YES	NO	1.525	0.776667	1.62	0.763333	0.775	0.688333	0.83	0.91	1.905	0.866667	1.385	1.035	2.78	1.05	2.225	0.863333	0.7	0.291667	0.715	0.256667	1.095	0.35	0.955	0.53	1.745	0.83	0.655	0.528333	2.015	1.34667	2.385	1.845	1.705	1.28167	2.11	1.24667
P3	59	F	YES	NO	1.01	1.41167	1.7	1.435	0.94	1.19	1.825	1.13667	1.715	0.87	1.38	0.875	1.585	1.965	2.205	0.79	1.125	0.225	1.05	0.176667	1.635	0.63	1.525	0.74	1.83	0.456667	1.175	0.826667	2.485	1.095	2.45	1.03333	2.38	1.04333	2.98	1.19
P4	43	F	YES	YES	0.94	0.348333	1	0.366667	0.958333	0.71	1.13833	0.663333	1.315	0.663333	1.29	0.506667	1.655	0.986667	1.54	0.916667	0.628333	0.218333	0.481667	0.226667	1.29167	0.5	1.33833	0.381667	1.44667	0.588333	1.49833	0.326667	1.90667	1.71167	2.45333	1.24167	1.45	1.06667	1.93	1.09333
P5	50	F	YES	YES	0.283333	0.345	0.358333	0.346667	0.24	0.431667	0.386667	0.39	0.346667	0.395	0.395	0.583333	0.338333	0.466667	0.516667	0.401667	0.243333	0.236667	0.173333	0.2	0.321667	0.195	0.311667	0.228333	0.238333	0.451667	0.305	0.483333	0.546667	0.751667	0.471667	0.838333	0.348333	0.388333	0.423333	0.56
P6	50	F	YES	NO	0.218333	0.778333	0.385	0.581667	0.185	0.936667	0.29	0.866667	0.216667	0.825	0.176667	0.903333	0.158333	1.33667	0.256667	1.24667	0.223333	0.28	0.166667	0.253333	0.151667	0.348333	0.153333	0.278333	0.23	0.268333	0.298333	0.801667	0.285	1.67	0.478333	1.39667	0.33	0.78	0.486667	1.01833
P7	53	F	YES	N/A	0.761667	0.73	1.00333	0.778333	1.155	1.05667	0.918333	1.42167	0.893333	0.971667	1.165	1.31167	1.815	2.16333	1.425	2.34667	0.62	0.66	0.52	0.475	0.9	0.89	0.591667	0.928333	0.846667	1.18833	0.955	1.55667	2.27167	2.86833	2.10833	2.81833	2.35	1.81333	2.335	2.17333
P8	57	F	YES	YES	0.763333	0.823333	0.653333	0.683333	0.815	1.29333	0.84	1.16	0.775	1.06667	0.815	1.13667	0.99	1.14333	1.35	1.16	0.37	0.341667	0.301667	0.318333	0.458333	0.498333	0.558333	0.343333	0.595	0.57	0.618333	0.285	1.01667	1.25833	1.03833	1.19	0.86	0.933333	0.808333	0.853333
P9	69	F	YES	N/A	1.135	0.816667	1.02	1.03667	1.11833	1.36	1.20333	1.31333	1.27667	1.96833	1.195	1.3	1.81	2.265	2.43333	1.99	0.475	0.55	0.478333	0.468333	0.64	0.268333	0.745	0.31	1.05333	1.065	1.01167	0.805	1.89167	1.74333	1.27	1.98333	1.56167	1.19	1.575	1.45
P10	56	F	YES	NO	0.065	0.448333	0.0966667	0.406667	0.281667	0.668333	0.14	0.57	0.246667	0.653333	0.225	0.618333	0.24	0.605	0.206667	0.716667	0.14	0.308333	0.095	0.258333	0.158333	0.286667	0.251667	0.378333	0.08	0.415	0.316667	0.52	0.51	0.736667	0.546667	1.05333	0.263333	0.63	0.316667	0.62
P11	50	F	YES	YES	1.20433	1.11333	1.73333	0.89	1.29167	1.38333	1.23167	1.25333	1.18167	0.963333	1.10333	0.893333	1.335	1.47167	1.39667	1.33833	0.151667	0.375	0.2	0.48	0.241667	0.156667	0.191667	0.46	0.3	0.965	0.505	0.75	2.09	2.655	2.02667	2.55833	0.698333	0.951667	1.2	1.445
P12	48	F	YES	YES	1.23833	1.71	1.015	1.57167	1.23667	1.51333	1.345	1.93333	1.46	1.73333	1.43	1.58167	1.42667	1.27667	1.47833	1.545	0.963333	0.531667	0.953333	0.49	1.64	1.10667	1.91333	0.92	1.305	1.23	1.66167	1.11333	1.89	1.43167	2.015	1.695	1.39333	1.19833	0.935	1.28
P14	51	F	YES	N/A	0.195	0.546667	0.203	0.481667	0.61	0.778333	0.495	0.785	0.383333	0.706667	0.683333	0.723333	0.683	1.22	0.495	1.46833	0.242	0.156667	0.188	0.25	0.347	0.245	0.322	0.278333	0.558	0.54	0.323	0.618333	3.547	2.66	3.208	2.46833	0.662	1.505	0.468	1.02167
P15	58	F	YES	YES	0.493333	0.421111	0.486667	0.393889	0.952778	0.782037	0.781111	0.678148	0.512778	0.42537	0.756111	0.643148	0.702222	0.577963	0.287778	0.233704	0.207778	0.167037	0.174444	0.149259	0.372778	0.312037	0.547778	0.45037	0.432222	0.366296	1.27222	1.05963	1.47222	1.2163	1.02444	0.844259	1.23444	1.02759	0	0
P16	60	F	YES	NO	0.625	1.09667	0.608333	0.683333	1.005	0.975	0.895	1.07	0.941667	1.24333	1.035	1.37833	1.635	2.17	1.57833	2.2	0.335	0.278333	0.298333	0.286667	0.48	0.8	0.601667	0.823333	0.625	0.751667	0.791667	0.806667	1.98167	2.22	2.26333	1.63833	1.81	1.33	2.12333	1.43167
P17	49	M	YES	N/A	0.495	0.563333	0.613333	0.526667	0.926667	1.12667	0.855	1.25333	1.045	0.921667	0.928333	1.335	1.20167	1.395	1.40333	1.57167	0.345	0.453333	0.3	0.418333	0.711667	0.711667	0.588333	0.841667	0.615	0.856667	0.685	0.68	2.18333	1.84667	1.79833	1.67667	0.635	0.818333	0.748333	1.025
P18	51	F	YES	NO	0.935	0.616667	0.815	0.785	1.05333	1.21833	1.50167	1.56833	1.195	1.735	1.28	1.07833	0.93	1.57	1.81167	1.12	0.646667	0.706667	0.44	0.465	0.725	1.09	0.803333	1.09667	1.275	1.22333	1.03333	0.818333	3.36167	2.22	3.195	3.13333	1.44	1.32167	2.06833	1.63
P19	54	F	YES	YES	1.01167	1.05333	1.20167	1.09333	1.28667	1.25833	1.215	1.185	1.50333	1.51167	1.61333	1.43667	1.27917	2.265	1.66167	1.74667	0.691667	0.478333	0.625	0.491667	0.86	0.545	0.956667	0.646667	1.035	0.915	0.968333	0.875	1.91	1.75667	2.00167	2.28333	1.72167	1.12833	2.01333	1.32
P20	56	F	YES	NO	1.30167	1.19167	1.44	1.265	1.785	1.215	1.74	1.31167	1.50833	1.21	1.83833	1.105	1.60667	1.87667	1.73667	1.59833	1.17167	0.741667	1.07	0.506667	0.771667	0.708333	0.598333	0.776667	1.19333	0.968333	1.11333	0.966667	3.14	2.00333	2.335	1.85	1.53333	1.72167	2.91833	2.32667
P21	50	F	YES	NO	0.816667	1.05333	0.883333	0.823333	1.00333	1.25167	0.93	1.30667	1.04333	0.846667	1.08833	0.888333	1.28833	1.99833	1.63667	2.11833	0.395	0.403333	0.683333	0.408333	0.778333	0.563333	1.13	0.935	0.555	0.663333	0.875	0.701667	2.02667	2.46667	2.68	4.04	0.911667	1.33167	1.15	1.085
P22	63	F	YES	NO	0.755	1.26833	0.985	0.946667	0.908333	0.811667	1.49167	0.865	1.08833	1.20667	0.821667	1.20667	1.66	1.88667	1.81667	2.11167	0.81	0.536667	0.445	0.488333	0.728333	0.593333	0.748333	0.728333	1.19667	0.863333	0.863333	0.925	2.23667	3.04	2.29	3.085	1.33	1.26167	1.28167	1.35833
P23	53	F	YES	NO	1.01167	1.11833	1.07833	1.27	1.095	1.93667	1.29667	1.88333	1.37167	1.825	0.731667	1.36167	2.695	2.69833	1.16667	2.05333	0.456667	0.565	0.398333	0.59	1.01	0.995	0.753333	1.17333	1.01	1.13333	1.10833	1.165	2.74667	3.16833	1.79833	3.18167	2.505	2.08833	1.69167	1.875
P24	57	F	YES	YES	0.756667	0.561667	0.771667	0.511667	0.815	0.745	0.938333	0.835	0.858333	1.09667	0.866667	0.706667	1.01	0.931667	0.933333	1.27333	0.291667	0.23	0.283333	0.311667	0.573333	0.426667	0.328333	0.42	0.508333	0.6	0.771667	0.561667	0.948333	1.56	1.26167	1.25333	0.531667	0.808333	0.878333	0.613333
P25	52	F	YES	NO	0.856667	1.03833	1.23333	1.06	1.32333	1.06667	1.43167	1.035	0.761667	0.835	1.13667	1.22167	1.835	2.45167	2.11833	2.43833	0.67	0.446667	0.551667	0.29	0.72	0.68	0.766667	0.676667	0.58	0.681667	0.728333	0.525	3.89167	2.25667	3.67833	1.94167	1.30333	1.61833	2.13833	1.48833
P26	61	F	YES	YES	0.963333	0.913333	0.88	1.035	1.025	1.12333	1.13667	1.22833	0.981667	1.425	0.85	1.23833	1.30833	1.675	1.17	1.645	0.738333	0.496667	0.65	0.516667	0.608333	0.573333	0.535	0.485	0.868333	0.83	0.851667	0.733333	2.66667	1.63833	2.36833	2.08167	0.981667	0.793333	1.11	1.01833
P27	71	F	YES	NO	1.01333	1.15667	1.19	1.43667	0.898333	1.30667	1.10333	1.135	1.02667	0.988333	0.991667	0.991667	1.445	1.92667	0.935	2.18833	0.873333	0.411667	0.518333	0.646667	0.823333	0.671667	0.456667	0.601667	0.658333	0.691667	0.708333	0.723333	1.97	1.35833	1.59	1.38167	0.88	1.50833	1.12667	1.285
P28	70	F	YES	YES	1.02167	0.995	0.976667	1.035	0.958333	1.22333	0.603333	1.13333	0.731667	0.763333	1.17167	1.045	1.04333	1.33333	1.03	1.68833	0.533333	0.293333	0.58	0.411667	0.56	0.685	0.983333	0.771667	1.10933	0.576667	1.225	0.898333	1.625	0.748333	1.39167	1.77667	1.21167	0.96	1.07	1.16833
P29	68	F	YES	YES	0.401667	0.443333	0.411667	0.38	0.466667	0.506667	0.476667	0.52	0.515	0.586667	0.461667	0.658333	0.77	0.746667	0.843333	0.718333	0	0.186667	0.308333	0.278333	0.216667	0.32	0.241667	0.273333	0.376667	0.5	0.623333	0.381667	0.761667	0.625	0.728333	0.5	0.533333	0.53	0.55	0.518333
P30	45	F	YES	N/A	0.331667	1.10333	0.405	0.858333	0.78	1.39	0.588333	1.73833	0.886667	1.29833	0.743333	1.8	0.555	1.26167	0.568333	1.15333	0.258333	0.271667	0.391667	0.31	0.476667	0.711667	0.391667	1.08667	0.561667	0.735	0.811667	0.796667	0.983333	1.08333	0.575	1.72833	0.465	1.285	0.36	0.918333
P31	54	F	YES	YES	0.415	0.503333	0.473333	0.523333	0.398333	0.553333	0.398333	0.666667	0.55	0.791667	0.405	0.993333	1.01	1.135	0.666667	0.993333	0.348333	0.275	0.183333	0.263333	0.353333	0.323333	0.238333	0.376667	0.468333	0.44	0.525	0.435	0.643333	0.548333	0.851667	0.793333	0.578333	0.671667	0.541667	0.653333
P32	49	F	YES	YES	0.856667	1.06667	0.76	0.948333	0.873333	1.4	1.07167	1.5	1.07333	1.48167	1.09667	1.335	1.11667	1.52833	1.32667	1.59333	0.328333	0.308333	0.436667	0.316667	0.491667	0.456667	0.643333	0.421667	0.928333	0.915	0.923333	0.595	1.96167	1.27833	1.60167	1.64	1.06	0.803333	1.22	0.805
P33	53	F	YES	YES	0.765	0.666667	0.7	0.768333	0.795	1.03833	0.76	0.85	0.938333	1.085	0.795	0.943333	1.25167	1.06667	1.22	1.52667	0.338333	0.653333	0.433333	0.333333	0.443333	0.656667	0.643333	0.651667	0.586667	0.703333	0.59	0.703333	1.405	1.39833	1.43333	1.41	1.025	0.866667	1.2	1.38833
P34	66	F	YES	NO	1.89333	1.03167	1.615	1.02333	1.36833	1.415	1.37833	1.77667	1.58167	1.56667	1.545	1.60833	2.075	2.08	2.24667	1.98167	0.636667	0.405	0.683333	0.466667	2.665	0.89	2.30667	1.03167	1.69833	0.548333	1.82333	1.13167	3.88	3.06333	3.955	3.16833	2.35167	1.18833	2.45333	1.07
P35	51	F	YES	YES	0.63	0.68	0.656667	0.658333	1.03	0.725	1.03333	0.765	0.873333	0.661667	1.15667	0.851667	1.59333	1.345	1.39167	1.62833	0.505	0.411667	0.661667	0.455	0.541667	0.451667	0.518333	0.538333	0.695	0.535	0.536667	0.611667	2.07333	2.10333	1.79333	1.49667	1.10667	0.883333	1.04167	1.05833
P36	54	M	YES	YES	0.835	1.03167	0.663333	1.085	1.49333	1.45167	1.46667	1.65833	1.235	1.41167	1.225	1.10833	1.615	2.40667	2.21333	2.30667	0.49	0.47	0.561667	0.558333	0.58	0.861667	0.615	1.075	0.818333	0.83	0.838333	1.1	3.18167	2.145	2.11167	2.09	1.595	1.29	1.21333	1.22167
P37	54	F	YES	YES	1.11667	0.713333	1.16333	0.685	1.33167	1.66667	1.39167	1.125	1.32	1.33167	1.41333	1.38667	2.135	1.80333	1.83	1.735	0.498333	0.51	0.54	0.446667	0.93	0.755	0.945	0.775	1.04667	0.606667	1.15167	0.805	1.325	1.27167	2.45667	1.065	1.44167	0.84	1.105	1.10833
P38	54	F	YES	YES	0.656667	0.625	0.486667	0.481667	0.781667	0.828333	0.578333	0.723333	0.73	0.848333	0.658333	0.733333	0.771667	1.26167	1.27833	1.58833	0.358333	0.238333	0.343333	0.325	0.643333	0.44	0.58	0.525	0.553333	0.406667	0.591667	0	1.36667	0.923333	1.06667	1.20167	0.7	0.655	1.18167	0.718333
P39	49	F	YES	YES	0.463333	0.426667	0.448333	0.406667	0.478333	0.381667	0.6	0.588333	0.575	0.63	0.561667	0.581667	0.646667	0.803333	0.675	0.84	0.35	0.21	0.376667	0.256667	0.448333	0.353333	0.308333	0.425	0.368333	0.505	0.471667	0.5	1.085	1.11167	1.15667	0.963333	0.635	0.745	0.748333	0.635
F: Female; M:male; N/A: not available; FM:Fibromyalgia; CFS: Chronic Fatigue Syndrome; PRE-:pretreatment (baseline); POST-:posttreatment
