# Supplementary material for: Pressure Point Thresholds and ME/CFS Comorbidity as Indicators of Patient’s Response to Manual Physiotherapy in Fibromyalgia
Source: Int J Environ Res Public Health. 2020 Oct 31;17(21):8044. doi: 10.3390/ijerph17218044 (PMC7662886; doi:10.3390/ijerph17218044)
Supplement: Supplementary file 1 [file ijerph-17-08044-s001.zip › Supplementary Files-Proofs/Supplementary Table S4.xlsx]

## Sheet: Hoja1
Supplementary Table S4. FM only patient subgroup response to therapy, assessed by score differences in the standard and validated FIQ, MFI and SF-36 instruments [36-39]
Questionnaire	Pre-treatment	Post-treatment	Post-washout	p-value (1)	p-value (2)	p-value (3)
FIQ
Total FIQ	68.22±16.65	57.60±20.04	59.45±16.25	0.084	0.1091	0.7561
Function	4.93±2.69	4.05±2.54	3.87±2.62	0.3039	0.2267	0.8367
Overall	7.53±2.42	5.87±2.69	6.55±3.10	0.0611	0.3696	0.4768
Symptoms	3.24±3.66	3.76±3.51	2.78±2.10	0.417	0.8317	0.6434
MFI
General Fatigue	11.42±1.92	11.74±1.37	11.89±2.08	0.3568	0.2193	0.569
Physical Fatigue	12.42±1.54	12.89±2.40	11.84±2.34	0.4738	0.3735	0.1796
Reduced Activity	11.68±1.86	12.16±2.61	11.74±1.56	0.6472	0.5806	0.2627
Reduced Motivation	11.00±3.06	10.95±2.72	10.84±2.22	0.9556	0.8564	0.8967
Mental Fatigue	11.63±1.83	12.00±1.80	11.53±1.93	0.5352	0.8639	0.438
SF-36
Physical Functioning (PF)	43.42±17.72	46.08±16.85	47.11±14.75	0.6385	0.4906	0.8428
Role Physical (RP)	35.53±22.25	40.13±24.14	38.49±21.07	0.5448	0.6761	0.8242
Bodily Pain (BP)	32.50±20.58	43.16±26.86	37.50±25.29	0.1783	0.8318	0.441
General Health (GH)	29.89±15.39	29.74±15.32	27.37±9.77	0.9749	0.5943	0.5815
Vitality (VT)	24.34±16.12	33.16±23.08	23.36±16.52	0.4278	0.6034	0.1849
Social Functioning (SF)	42.76±25.11	55.66±24.94	60.53±24.74	0.121	0.0346	0.5496
Role Emotional (RE)	63.16±34.62	60.53±35.45	71.49±29.04	0.9153	0.4783	0.3762
Mental Health (MH)	50.53±19.00	61.32±16.90	62.63±16.45	0.038	0.0428	0.6774
p-value (1) - p-value pre- vs post-
p-value (2) - p-value pre- vs washout
p-value (3) - p-value post- vs washout
Bolded values p<0.05
Underlined values p≤0.1
