# Supplementary material for: Pressure Point Thresholds and ME/CFS Comorbidity as Indicators of Patient’s Response to Manual Physiotherapy in Fibromyalgia
Source: Int J Environ Res Public Health. 2020 Oct 31;17(21):8044. doi: 10.3390/ijerph17218044 (PMC7662886; doi:10.3390/ijerph17218044)
Supplement: Supplementary file 1 [file ijerph-17-08044-s001.zip › Supplementary Files-Proofs/Supplementary Table S5.xlsx]

## Sheet: Hoja1
Supplementary Table S5. FM&ME/CFS patient subgroup response to therapy,assessed by score differences in the standard and validated FIQ, MFI and SF-36 instruments [36-39]
Questionnaire	Pre-treatment	Post-treatment	Post-washout	p-value (1)	p-value (2)	p-value (3)
FIQ
Total FIQ	77.01±13.66	70.71±13.87	68.19±19.60	0.1665	0.1161	0.6504
Function	5.38±1.85	5.19±2.24	5.35±2.15	0.7764	0.9577	0.8276
Overall	9.08±1.75	7.60±3.20	7.38±2.44	0.1668	0.026	0.7074
Symptoms	5.95±3.35	4.52±3.17	3.99±3.89	0.1848	0.1139	0.4241
MFI
General Fatigue	11.63±1.30	11.74±0.65	12.00±1.37	0.7322	0.8625	0.668
Physical Fatigue	12.16±0.83	12.00±0.47	12.95±1.72	0.3966	0.1885	0.0636
Reduced Activity	12.42±1.98	12.32±2.11	13.00±1.83	0.7583	0.0614	0.1204
Reduced Motivation	10.21±2.35	10.42±2.61	11.16±2.32	0.7953	0.3635	0.3635
Mental Fatigue	11.32±1.70	11.84±1.54	11.63±1.12	0.3514	0.5031	0.8916
SF-36
Physical Functioning (PF)	34.47±16.49	36.84±25.29	36.32±18.02	0.649	0.7442	0.9232
Role Physical (RP)	22.37±19.91	28.29±25.55	26.32±21.51	0.7325	0.468	0.9952
Bodily Pain (BP)	20.79±14.12	29.74±18.26	26.71±23.86	0.1193	0.4189	0.6003
General Health (GH)	29.47±17.07	25.79±15.12	26.84±18.57	0.4791	0.6521	0.9592
Vitality (VT)	7.89±10.59	7.89±9.96	8.88±12.20	0.9987	0.8588	0.9428
Social Functioning (SF)	27.63±28.13	38.16±27.15	30.92±25.13	0.2028	0.6238	0.399
Role Emotional (RE)	50.00±39.28	46.49±33.25	52.19±39.37	0.833	0.9241	0.595
Mental Health (MH)	43.95±24.58	46.48±24.62	45.26±28.31	0.719	0.8793	0.8555
p-value (1) - p-value pre- vs post-
p-value (2) - p-value pre- vs washout
p-value (3) - p-value post- vs washout
Bolded values p<0.05
Underlined values p≤0.1
